# Supplementary material for: Understanding General Practitioners’ Antibiotic Prescribing Decisions in Out-of-Hours Primary Care: A Video-Elicitation Interview Study
Source: Antibiotics (Basel). 2020 Mar 7;9(3):115. doi: 10.3390/antibiotics9030115 (PMC7148451; doi:10.3390/antibiotics9030115)
Supplement: Supplementary file 1 [file antibiotics-09-00115-s001.zip]

Archive with 2 entries (2 files):
- Supplementary material S2_topic guide_Elicitation interviews OOH.pdf
- Supplementary material table S1_ quotes _ elicitation interviews OOH_def.pdf
